# Supplementary material for: BRAF Mutation in Colorectal Rhabdoid and Poorly Differentiated Medullary Carcinomas
Source: Cancers (Basel). 2019 Aug 26;11(9):1252. doi: 10.3390/cancers11091252 (PMC6770689; doi:10.3390/cancers11091252)
Supplement: Supplementary file 1 [file cancers-11-01252-s001.zip]

Archive with 6 entries (6 files):
- Table S6.xlsx
- Table S1(2).xlsx
- Table S2.xlsx
- Table S3(2).xlsx
- Table S4.docx
- Table S5.xlsx
