# Supplementary material for: BRAF Mutation in Colorectal Rhabdoid and Poorly Differentiated Medullary Carcinomas
Source: Cancers (Basel). 2019 Aug 26;11(9):1252. doi: 10.3390/cancers11091252 (PMC6770689; doi:10.3390/cancers11091252)
Supplement: Supplementary file 1 [file cancers-11-01252-s001.zip › Table S6.xlsx]

## Sheet: Foglio1
Table S6: Genes analysed in the Human Actionable Solid Tumor Mutations QIAseq DNA Panel
Gene	Locus Reference Genomic (LRG N°)	NCBI Reference Sequence (locus)	NCBI Reference Sequence (mRNA)	NCBI Reference Sequence (protein)
BRAF	LRG_299	NG_007873.3	NM_004333.4	NP_004324.2
KRAS	LRG_344	NG_007524.1	NM_004985.4	NP_004976.2
NRAS	LRG_92	NG_007572.1	NM_002524.3	NP_002515.1
EGFR	LRG_304	NG_007726.3	NM_005228.3	NP_005219.2
PIK3CA	LRG_310	NG_012113.2	NM_006218.2	NP_006209.2
KIT	LRG_307	NG_007456.1	NM_000222.2	NP_000213.1
PDGFRA	LRG_309	NG_009250.1	NM_006206.4	NP_006197.1
AKT1	LRG_721	NG_012188.1	NM_001014432.1	NP_001014432.1
ALK	LRG_488	NG_009445.1	NM_004304.3	NP_004295.2
CTNNB1	LRG_1108	NG_013302.2	NM_001904.3	NP_001895.1
ERBB3	LRG_996	NG_011529.1	NM_001982.3	NP_001973.2
ESR1	LRG_992	NG_008493.2	NM_000125.3	NP_000116.2
FOXL2	LRG_1295	NG_012454.1	NM_023067.4	NP_075555.1
GNA11	LRG_1111	NG_033852.2	NM_002067.4	NP_002058.2
GNAQ	LRG_1110	NG_027904.2	NM_002072.4	NP_002063.2
IDH1	LRG_610	NG_023319.2	NM_005896.3	NP_005887.2
IDH2	LRG_611	NG_023302.1	NM_001289910.1	NP_001276839.1
MET	LRG_662	NG_008996.1	NM_001127500.1	NP_001120972.1
RAF1	LRG_413	NG_007467.1	NM_002880.3	NP_002871.1
RET	LRG_518	NG_007489.1	NM_020975.4	NP_066124.1
ERBB2	LRG_724	NG_007503.1	NM_001005862.2	NP_001005862.1
TP53	LRG_321	NG_017013.2	NM_000546.5	NP_000537.3
