# Supplementary material for: BRAF Mutation in Colorectal Rhabdoid and Poorly Differentiated Medullary Carcinomas
Source: Cancers (Basel). 2019 Aug 26;11(9):1252. doi: 10.3390/cancers11091252 (PMC6770689; doi:10.3390/cancers11091252)
Supplement: Supplementary file 1 [file cancers-11-01252-s001.zip › Table S1(2).xlsx]

## Sheet: CIMP_RAW_DATA
Table S1: Raw data obtained in CIMP analysis using SALSA MS-MLPA ME042-C1 CIMP Kit.To classify a gene promoter as methylated, at least half of the probes had to show methylation. We considered CIMP positive a sample if it showed at least 4 out of 8 methylated promoters.
GENES	CUT-OFF (10% of Methylation)	CRbC1	CRbC2	CRbC3	CRbC4	CRbC5	CRbC6	CRbC7	PDMC1	PDMC2	PDMC3	PDMC4
RUNX3	0.39	0.34	0.09	0.26	0.38	0.08	0.24	na	0.89	na	0.17	0.7
RUNX3	0.29	0.33	0.1	0.35	0.4	0.15	0.39	na	0.95	na	0.19	0.63
RUNX3	0.41	0.25	0.13	0.38	0.33	0.2	0.32	na	0.78	na	0.35	0.55
[A] - MLH1	0.41	0.25	0.15	0.34	0.43	0.21	0.46	na	0.85	na	0.76	0.78
[B] - MLH1	0.36	0.02	0	0.07	0.22	0	0.23	na	0.77	na	0.37	0.29
[C] - MLH1	0.4	0.02	0.01	0.13	0.27	0.05	0.24	na	0.85	na	0.58	0.46
[INTR] - MLH1	0.38	0.17	0.08	0.24	0.34	0.09	0.31	na	0.82	na	0.61	0.53
NEUROG1	0.45	0.42	0.42	0.64	0.45	0.5	0.37	na	0.85	na	0.69	0.6
NEUROG1	0.41	0.32	0.38	0.69	0.46	0.39	0.33	na	0.84	na	0.63	0.65
NEUROG1	0.45	0.35	0.36	0.51	0.58	0.31	0.31	na	0.81	na	0.72	0.65
NEUROG1	0.37	0.48	0.55	0.59	0.54	0.39	0.37	na	0.97	na	0.58	0.85
NEUROG1	0.32	0.33	0.33	0.59	0.55	0.23	0.37	na	0.89	na	0.73	0.61
NEUROG1	0.34	0.25	0.41	0.36	0.46	0.16	0.27	na	0.82	na	0.32	0.37
CDKN2A	0.34	0.24	0.41	0.32	0.2	0.25	0.28	na	0.88	na	0.7	0.68
CDKN2A	0.4	0.24	0.44	0.28	0.22	0.29	0.14	na	0.86	na	0.67	0.64
CDKN2A	0.36	0.08	0.04	0.14	0.3	0.08	0.17	na	0.13	na	0.07	0.05
CDKN2A	0.37	0.1	0.05	0.18	0.08	0.12	0.07	na	0.14	na	0.1	0.08
IGF2	0.39	0.28	0.56	0.54	0.45	0.23	0.31	na	0.73	na	0.49	0.61
IGF2	0.34	0.5	0.64	0.75	0.45	0.36	0.44	na	0.84	na	0.65	0.9
IGF2	0.47	0.4	0.59	0.73	0.49	0.43	0.39	na	0.89	na	0.71	0.62
CRABP1	0.37	0.24	0.38	0.25	0.35	0.11	0.21	na	0.88	na	0.63	0.42
CRABP1	0.36	0.25	0.28	0.32	0.3	0.19	0.29	na	0.83	na	0.61	0.66
CRABP1	0.41	0.31	0.24	0.56	0.2	0.16	0.37	na	0.83	na	0.7	0.53
CRABP1	0.36	0.17	0.11	0.49	0.29	0.24	0.28	na	0.37	na	0.65	0.39
SOCS1	0.32	0.01	0	0.14	0.01	0	0.02	na	0.84	na	0.33	0.55
SOCS1	0.33	0.26	0.15	0.38	0.23	0.07	0.21	na	0.37	na	0.24	0.2
SOCS1	0.33	0.17	0.06	0.2	0.09	0.08	0.1	na	0.19	na	0.13	0.14
SOCS1	0.29	0.05	0.01	0.12	0.02	0	0.04	na	0.07	na	0.03	0.02
CACNA1G	0.39	0.23	0.06	0.2	0.37	0.25	0.29	na	0.71	na	0.47	0.62
CACNA1G	0.29	0.18	0.13	0.4	0.42	0.21	0.23	na	0.86	na	0.26	0.18
CACNA1G	0.38	0.22	0.13	0.38	0.36	0.12	0.3	na	0.8	na	0.22	0.43
CIMP STATUS		no CIMP	no CIMP	no CIMP	no CIMP	no CIMP	no CIMP	na	CIMP-H	na	CIMP-H	CIMP-H
