# Supplementary material for: BRAF Mutation in Colorectal Rhabdoid and Poorly Differentiated Medullary Carcinomas
Source: Cancers (Basel). 2019 Aug 26;11(9):1252. doi: 10.3390/cancers11091252 (PMC6770689; doi:10.3390/cancers11091252)
Supplement: Supplementary file 1 [file cancers-11-01252-s001.zip › Table S3(2).xlsx]

## Sheet: Foglio1
Table S3: Reported colorectal carcinomas with Rhabdoid features
N°	References	Year of publication	Age	Gender	Size (cm)	Site	Clinical presentation	Type	Site of metastasis	Treatment	Outcome*
1	Bak and Teglbjaerg (Case 1)	1989	86	F	12	C	retrocecal abscess	Pure	L	Palliative	1 w
2	Bak and Teglbjaerg (Case 2)	1989	82	M	5	LC	weight loss; abdominal pain	Pure	-	Surgery	1 m
3	Chetty and Bhathal	1993	72	F	6	C	abdominal mass	Composite	L, N	Surgery	3 m
4	Yang et al.	1994	75	M	15	RC	abdominal mass	Pure	N	Surgery	2 w
5	Macak and Kodet	1995	50	M	6	R	rectal bleeding; constipation	Composite	N	Surgery+RCT	6 m
6	Marcus et al.	1996	84	F	7	LC	abdominal mass	Pure	None	Surgery	12 m (alive)
7	Nakamura et al.	1999	76	M	14	C	Abdominal pain	Pure	L, N	Surgery	3 m
8	Kono et al.	2007	66	M	13	C	Abdominal mass, anemia	Composite	P, N	Surgery	1.5 m
9	Oh et al.	2008	69	F	3.5	LC	Blood in stools	Composite	N, L	-	6 m
10	Mastoraki et al.	2009	62	F	10	LC	Abdominal pain	Pure	L	Surgery	4 m
11	Pancione et al.	2011	71	F	10	C	Abdominal pain	Pure	P, L, N	Surgery+CT+Bev+Cet	8 m
12	Han et al.	2010	23	F	6	R	Abdominal pain, bloody diarrhea	Pure	None	Surgery+CT	17 m (alive)
13	Remo et al.	2012	73	F	10	RC	Rectal bleeding	Composite	N	CT	6 m
14	Lee et al. case 1	2013	62	M	4.5	LC	Occult blood in stool	Composite	N	Surgery+CT	36 m (alive)
15	Lee et al. case 2	2013	83	M	6.5	R	Rectal mass	Composite	L, LU, N	Surgery	1 m
16	Samalavicus et al.	2013	49	M	7	R	Abdominal pain, weight loss	Composite	N, L	Surgery+CT	7 m
17	Baba et al.	2014	45	F	-	LC	Abdominal pain	-	P	Surgery	6 w
18	Romera Barba et al.	2014	77	M	-	LC	Abdominal pain	Pure	P, N, L	Surgery	2 m
19	Agaimy et al.	2014	79	M	9	C	-	Pure	N		6 m
20	Moussaly et al.	2015	87	F	12	RC	Abdominal mass	Pure	P, N, SP, Lu	Surgery	2 m
21	Cho et al.	2015	73	M	4	C	Abdominal pain	Composite	P, L, N, B		2 m
22	Kalyan et al.	2015	31	F	7	C	Pain, weight loss	Composite	L, N, B	Surgery+RCT	4 m
23	Dhavaleshwar et al	2015	31	F	9	C	Abdominal pain	Pure	L, N	Surgery+CT	4 m
24	Agaimy et al. (Case1)	2016	32	M	-	-	-	Composite	-	Surgery	-
25	Agaimy et al. (Case2)	2016	34	F	-	RC	-	Composite	L	Biopsy	-
26	Agaimy et al. (Case3)	2016	50	M	-	RC	-	Composite	-	Surgery	-
27	Wang et al. (Case 1)	2016	56	F	7.5	C	-	Composite	N		15 m
28	Wang et al. (Case 2)	2016	76	M	8	RC	-	Composite	N		13 m (alive)
29	Wang et al. (Case 3)	2016	72	F	6.5	LC	-	Pure	N		5 m
30	D'Amico et al.	2018	65	M	10	RC	Abdominal pain, weakness	Pure	None	Surgery	48 m (alive)
31	Remo et al. Case 1 (RC6)	2018	63	M	-	LC	-	-	N	-	1 m
32	Remo et al. Case 2 (RC7)	2018	71	F	-	C	-	-	N		8 m
33	Remo et al. Case 3 (RC8)	2018	71	F	-	R	-	-	N		26 m (alive)
34	Remo et al. Case 4 (RC9)	2018	76	F	-	RC	-	-	None		6 m (alive)
35	Remo et al. Case 5 (RC10)	2018	65	F	-	RC	-	-	None		7 m
36	Remo et al. Case 6 (RC11)	2018	81	M	-	RC	-	-	N		33 m (alive)
37	Remo et al. Case 7 (RC12)	2018	73	M	-	RC	-	-	N		6 m (alive)
38	Remo (Seok)	2018	63	M	-	C	-	Pure	NS		-
39	Remo (Hoon-kuy)	2018	69	F	-	LC	-	Composite	None		6 m
40	This study (84-1522)	2019	63	F	10	RC	-	Pure	N	Surgery	2 m
41	This study (86-3722)	2019	76	F	4	LC	-	Pure	-	Surgery+CT	7 m
42	This study (87-3203)	2019	85	M	6	LC	-	Pure	N, L	Surgery	2 m
43	This study (99-17491)	2019	65	M	6	C	-	Pure	N	Surgery	216 m (alive)
44	This study (08-1679)	2019	63	M	6	LC	-	Pure	N	Surgery	10 m
45	This study (05-2235)	2019	64	M	6	RC	-	Composite	-	Surgery	-
46	This study (HSR)	2019	77	F	7	RC	-	Composite	None	Surgery	187 m (alive)
Legend: -: Not Available; Not Specified: NS; Cecum: C; Right colon: RC; Left colon: LC; Rectum: R; Lymph nodes: N: lymph nodes; Liver: L; Bone:B; Peritoneum:P; Spleen:SP; Lung: Lu; Month: m; Week: w; CRT: Chemioradiotherapy adjuvant; CT: Chemiotherapy; Bev: Bevacizumab; Cet: Cetuximab. *, time from diagnosis to death was reported (or to the last follow-up if the patient was alive)
