# Supplementary material for: BRAF Mutation in Colorectal Rhabdoid and Poorly Differentiated Medullary Carcinomas
Source: Cancers (Basel). 2019 Aug 26;11(9):1252. doi: 10.3390/cancers11091252 (PMC6770689; doi:10.3390/cancers11091252)
Supplement: Supplementary file 1 [file cancers-11-01252-s001.zip › Table S5.xlsx]

## Sheet: Foglio1
Table S5: List of the eight gene promoters analyzed for hypermethylation status using SALSA MS-MLPA ME042-C1 CIMP Kit
ME042-C1 PROBES	Length	Chr band	hg18	CUT-OFF FOR METHYLATION
RUNX3-2	346	01p36.11	01-025.128720	0.39
RUNX3-2	371	01p36.11	01-025.128920	0.29
RUNX3-2	258	01p36.11	01-025.129596	0.41
MLH1-1	355	03p22.2	03-037.009361	0.41
MLH1-1	463	03p22.2	03-037.009621	0.36
MLH1-1	130	03p22.2	03-037.009769	0.4
MLH1-1	178	03p22.2	03-037.010228	0.38
NEUROG1-1	166	05q31.1	05-134.898938	0.45
NEUROG1-1	283	05q31.1	05-134.899244	0.41
NEUROG1-1	212	05q31.1	05-134.899351	0.45
NEUROG1-1	391	05q31.1	05-134.899479	0.37
NEUROG1-1	364	05q31.1	05-134.899537	0.32
NEUROG1-1	201	05q31.1	05-134.899663	0.34
CDKN2A-2	232	09p21.3	09-021.964676	0.34
CDKN2A-2	184	09p21.3	09-021.965200	0.4
CDKN2A-1	335	09p21.3	09-021.984269	0.36
CDKN2A-up	195	09p21.3	09-021.985277	0.37
IGF2-4	172	11p15.5	11-002.117590	0.39
IGF2-3	418	11p15.5	11-002.118681	0.34
IGF2-3	141	11p15.5	11-002.118895	0.47
CRABP1-1	206	15q25.1	15-076.419820	0.37
CRABP1-1	310	15q25.1	15-076.420033	0.36
CRABP1-2	265	15q25.1	15-076.420493	0.41
CRABP1-2	318	15q25.1	15-076.420701	0.36
SOCS1-2	238	16p13.13	16-011.256544	0.32
SOCS1-2	155	16p13.13	16-011.256960	0.33
SOCS1-1	399	16p13.13	16-011.257200	0.33
SOCS1-1	300	16p13.13	16-011.257552	0.29
CACNA1G-1	273	17q21.33	17-045.993509	0.39
CACNA1G-1	250	17q21.33	17-045.993745	0.29
CACNA1G-1	218	17q21.33	17-045.993972	0.38
